# Supplementary material for: Effect of Humic Substances as Feed Additive on the Growth Performance, Antioxidant Status, and Health Condition of African Catfish (Clarias gariepinus, Burchell 1822)
Source: Animals (Basel). 2021 Jul 31;11(8):2266. doi: 10.3390/ani11082266 (PMC8388438; doi:10.3390/ani11082266)
Supplement: Supplementary file 1 [file animals-11-02266-s001.zip]

Archive with 1 entries (1 files):
- animals-1274705-supplementary.pdf
